# Supplementary material for: Emerging Risks in Food: Probiotic Enterococci Pose a Threat to Public Health through the Food Chain
Source: Foods. 2021 Nov 18;10(11):2846. doi: 10.3390/foods10112846 (PMC8623795; doi:10.3390/foods10112846)
Supplement: Supplementary file 1 [file foods-10-02846-s001.zip]

Archive with 5 entries (5 files):
- Figure S1Number of enterococcal isolates used for different application targets.tif
- Figure S2 Representative probiotic enterococcal isolates survived steadily under simulated gastric and intestinal juices.tif
- Table S1 Information of probiotic enterococcal isolates used for different application targets.pdf
- Table S2 Profiles of mobile genetic elements and virulence genes in probiotic enterococcal isolates used for different application targets.pdf
- Table S3 Virulence genes of probiotic E. faecalis isolates.pdf
